# Supplementary material for: A Systematic Review of the Biological Effects of Cordycepin
Source: Molecules. 2021 Sep 28;26(19):5886. doi: 10.3390/molecules26195886 (PMC8510467; doi:10.3390/molecules26195886)
Supplement: Supplementary file 1 [file molecules-26-05886-s001.zip]

Archive with 1 entries (1 files):
- molecules-1346401-supplementary.pdf
